# Supplementary material for: A multi-trait GWAS-based genetic association network controlling soybean architecture and seed traits
Source: Front Plant Sci. 2024 Jan 8;14:1302359. doi: 10.3389/fpls.2023.1302359 (PMC10801003; doi:10.3389/fpls.2023.1302359)
Supplement: Supplementary file 2 [file Table_1.xlsx]

## Sheet: Table S1
Table S4: Origin, soybean-growing region and releasing year of soybean cultivars used in this study
Cultivar Name	Year of release	Origin	Soybean-growing region
Xin Huang Dou	1952	Shandong, China	HuangHuaiHai region
Zi Hua No.2	1955	Jilin, China	Northern soybean region
Qi Huang No.1	1962	Shandong, China	HuangHuaiHai region
Ji Lin No.6	1963	Jilin, China	Northern soybean region
Ju Xuan No.23	1963	Shandong, China	HuangHuaiHai region
Tie Feng No.13	1965	Liaoning, China	Northern soybean region
Qi Huang No.13	1968	Shandong, China	HuangHuaiHai region
Qi Huang No.15	1968	Shandong, China	HuangHuaiHai region
Tie Feng No.13	1969	Liaoning, China	Northern soybean region
Tie Feng No.8	1970	Liaoning, China	Northern soybean region
Wen Feng No.7	1971	Shandong, China	HuangHuaiHai region
Tie Feng No.16	1971	Liaoning, China	Northern soybean region
Dan Dou No.1	1973	Liaoning, China	Northern soybean region
Xiang Dou No.4	1974	Hunan, China	South region
Yue Jin No.2	1975	Shandong, China	HuangHuaiHai region
Feng Jiao 66-22	1977	Liaoning, China	Northern soybean region
Xu Dou No.4	1978	Jiangsu, China	HuangHuaiHai region
Zheng Zhou 135	1981	Henan, China	HuangHuaiHai region
Yue Jin No.5	1982	Shandong, China	HuangHuaiHai region
Dong Nong No.36	1983	Heilongjiang, China	Northern soybean region
You Bian 30	1983	Beijing, China	HuangHuaiHai region
Lu Dou No.2	1983	Shandong, China	HuangHuaiHai region
Pei Dou No.1	1984	Jiangsu, China	HuangHuaiHai region
Bai Nong No.2	1985	Jilin, China	Northern soybean region
Lu Dou No.4	1985	Shandong, China	HuangHuaiHai region
Yan Huang No.3	1985	Shandong, China	HuangHuaiHai region
Tie Feng No.21	1985	Liaoning, China	Northern soybean region
Sui Nong No.6	1985	Heilongjiang, China	Northern soybean region
Huai Dou No.2	1986	Jiangsu, China	HuangHuaiHai region
Zhou Dou 30-1	1987	Hubei, China	South region
Jiu Nong No.16	1987	Jilin, China	Northern soybean region
Hei Nong No.32	1987	Heilongjiang, China	Northern soybean region
Zhe Chun No.2	1987	Zhejiang, China	South region
Lu Dou Liu Hao	1987	Shandong, China	HuangHuaiHai region
Yu Dou No.9	1988	Henan, China	HuangHuaiHai region
Ke Feng No.6	1989	Beijing, China	HuangHuaiHai region
Liao Dou No.4	1989	Liaoning, China	Northern soybean region
Zhong Dou No.24	1989	Hubei, China	South region
Ji Lin Xiao Li 1 Hao	1990	Jilin, China	Northern soybean region
Zhong Huang No.4	1990	Beijing, China	HuangHuaiHai region
Ji Dou No.7	1990	Hebei, China	HuangHuaiHai region
Jin Dou No.15	1991	shanxi, China	HuangHuaiHai region
Chu Xiu	1992	Jiangsu, China	HuangHuaiHai region
Zao Shu No.18	1992	Beijing, China	HuangHuaiHai region
Zhong Dou No.8	1993	Hubei, China	South region
Ke Feng No.35	1993	Beijing, China	HuangHuaiHai region
Yu Dou No.15	1993	Henan, China	HuangHuaiHai region
Ji Dou No.9	1994	Hebei, China	HuangHuaiHai region
Zhong Huang No.6	1994	Beijing, China	HuangHuaiHai region
Dan Dou No.8	1994	Liaoning, China	Northern soybean region
Yu Dou No.17	1994	Henan, China	HuangHuaiHai region
Zhe Chun No.3	1994	Zhejiang, China	South region
Gui Zao NO.1	1995	Guangxi, China	South region
Yu Dou No.19	1995	Henan, China	HuangHuaiHai region
Ke Xin No.3	1995	Beijing, China	HuangHuaiHai region
Gao Zuo Xuan No.1	1995	Shandong, China	HuangHuaiHai region
Yu Dou No.18	1995	Henan, China	HuangHuaiHai region
Jin Dou No.36	1995	Liaoning, China	Northern soybean region
Ji Lin No.30	1995	Jilin, China	Northern soybean region
AGS292	1995	Taiwan, China	South region
Zhong Huang No.10	1996	Beijing, China	HuangHuaiHai region
Sui Nong No.14	1996	Heilongjiang, China	Northern soybean region
He Feng No.37	1996	Heilongjiang, China	Northern soybean region
Yu Dou No.22	1997	Henan, China	HuangHuaiHai region
Tie Feng No.29	1997	Liaoning, China	Northern soybean region
Yu Dou No.23	1997	Henan, China	HuangHuaiHai region
Si Dou 288	1998	Jiangsu, China	HuangHuaiHai region
Jin Dou No.23	1999	shanxi, China	HuangHuaiHai region
Jin Dou No.24	1999	shanxi, China	HuangHuaiHai region
Yu Dou No.26	1999	Henan, China	HuangHuaiHai region
Yu Dou No.27	1999	Henan, China	HuangHuaiHai region
Hua You 542	1999	Beijing, China	HuangHuaiHai region
Zheng 99048	1999	Henan, China	HuangHuaiHai region
Zhong Dou No.27	2000	Beijing, China	HuangHuaiHai region
Zhong Huang No.12	2000	Beijing, China	HuangHuaiHai region
Ke Xin No.5	2000	Beijing, China	HuangHuaiHai region
Shan Dou 125	2000	Shaanxi, China	HuangHuaiHai region
Wu Xing 1 Hao	2001	Hebei, China	HuangHuaiHai region
Zhong Huang No.18	2001	Beijing, China	HuangHuaiHai region
Zhong Huang No.13	2001	Beijing, China	HuangHuaiHai region
Pu Hai No.10	2001	Henan, China	HuangHuaiHai region
Jin Dou No.26	2001	shanxi, China	HuangHuaiHai region
Liao Shou No.1	2001	Liaoning, China	Northern soybean region
Shen Nong No.6	2001	Liaoning, China	Northern soybean region
Zhong Huang No.14	2001	Beijing, China	HuangHuaiHai region
Zheng 92116	2001	Henan, China	HuangHuaiHai region
Ji Dou No.12	2001	Hebei, China	HuangHuaiHai region
Zheng Chang Jiao 14 Qing	2001	Henan, China	HuangHuaiHai region
Ling Yin 1 Hao	2002	Jilin, China	Northern soybean region
He Dou No.12	2002	Shandong, China	HuangHuaiHai region
Zhong Huang No.22	2002	Beijing, China	HuangHuaiHai region
Zhong Pin 662	2002	Beijing, China	HuangHuaiHai region
Dong Xin No.2	2002	Jiangsu, China	HuangHuaiHai region
Liao Dou No.14	2003	Liaoning, China	Northern soybean region
Liao Dou No.17	2003	Liaoning, China	Northern soybean region
Jin Da No.70	2003	shanxi, China	HuangHuaiHai region
Zhou Dou No.11	2003	Henan, China	HuangHuaiHai region
Ji nf58	2003	Hebei, China	HuangHuaiHai region
Dong Nong No.46	2003	Heilongjiang, China	Northern soybean region
Nan Nong 99-2	2003	Jiangsu, China	HuangHuaiHai region
Ji Dou No.15	2004	Hebei, China	HuangHuaiHai region
Zheng 9525	2004	Henan, China	HuangHuaiHai region
Ke Feng No.17	2004	Beijing, China	HuangHuaiHai region
Meng Dou No.15	2004	Inner Mongolia, China	Northern soybean region
Jin Dou No.29	2004	shanxi, China	HuangHuaiHai region
Gui Xia No.2	2004	Guangxi, China	South region
Han Dou No.5	2004	Hebei, China	HuangHuaiHai region
Dong Nong No.47	2004	Heilongjiang, China	Northern soybean region
Qi Huang No.30	2005	Shandong, China	HuangHuaiHai region
Zheng 196	2005	Henan, China	HuangHuaiHai region
Zhong Zuo 97-1121	2005	Beijing, China	HuangHuaiHai region
Tie Feng No.35	2005	Liaoning, China	Northern soybean region
Chang Dou No.3	2006	Jilin, China	Northern soybean region
He Dou No.14	2006	Shandong, China	HuangHuaiHai region
Ji Dou No.17	2006	Hebei, China	HuangHuaiHai region
Yue Chun 03-5	2006	Guangdong, China	South region
Fu Dou 9765	2006	Anhui, China	HuangHuaiHai region
Zhong Huang No.30	2006	Beijing, China	HuangHuaiHai region
Yue Chun 03-4	2006	Guangdong, China	South region
Ji Dou No.18	2007	Hebei, China	HuangHuaiHai region
Sui Ke 928	2007	Anhui, China	HuangHuaiHai region
Yue Chun 04-5	2007	Guangdong, China	South region
Nan Nong No.28	2007	Jiangsu, China	HuangHuaiHai region
Jiao Da 02-89	2007	Shanghai, China	South region
Dong Nong No.50	2007	Canada	Northern soybean region
Tian Long Yi Hao	2008	Hubei, China	South region
Long Xiao Li No.2	2008	Heilongjiang, China	Northern soybean region
Jin Dou No.39	2008	shanxi, China	HuangHuaiHai region
Shi Dou 101	2009	Hebei, China	HuangHuaiHai region
Jin Dou No.40	2009	shanxi, China	HuangHuaiHai region
Lu Huang No.1	2009	Shandong, China	HuangHuaiHai region
Shang 951099	2009	Henan, China	HuangHuaiHai region
Sui Nong No.29	2009	Heilongjiang, China	Northern soybean region
Meng Dou No.30	2009	Inner Mongolia, China	Northern soybean region
Deng Ke No.1	2009	Inner Mongolia, China	Northern soybean region
Sui Nong No.31	2009	Heilongjiang, China	Northern soybean region
Dong Nong No.56	2010	Heilongjiang, China	Northern soybean region
Ji Dou No.21	2010	Hebei, China	HuangHuaiHai region
Shang Dou No.14	2011	Henan, China	HuangHuaiHai region
Shi Dou No.6	2011	Hebei, China	HuangHuaiHai region
Dong Nong No.57	2011	Heilongjiang, China	Northern soybean region
Qi Huang No.34	2012	Shandong, China	HuangHuaiHai region
Fen Dou No.62	2012	shanxi, China	HuangHuaiHai region
Bao Dou No.3	2012	Hebei, China	HuangHuaiHai region
Sui Ke No.9	2012	Shandong, China	HuangHuaiHai region
Zhong Dou No.41	2013	Hubei, China	South region
Sheng Dou No.10	2013	Shandong, China	HuangHuaiHai region
Sheng Dou No.5	2015	Shandong, China	HuangHuaiHai region

## Sheet: Table S2
Table S1: The ecological characteristics of two locations for phenotyoing
Environments	Location	Soybean-growing region	Longitude/Latitude
E1, E3, E5	Wuhan (WH)	South Region	E 114.36°, N 30.48°
E2, E4, E6	Shijiazhuang (SJZ)	Huanghuaihai Region	E 114.65°, N 38.04°
E1: Wuhan 2016; E2: Shijiazhuang 2016; E3: Wuhan 2017; E4: Shijiazhuang 2017; E5: Wuhan 2018; E6: Shijiazhuang 2018

## Sheet: Table S3
Table S2: Information of 12 agronomic traits
	Traits	abbreviation of triats	Description
1	Plant Height	PH	Measuring the heights from cotyledonal node to the top of the plant at maturity stage
2	Node Number	NN	Counting the numbers of nodes from cotyledonal to top of main stem at maturity stage.
3	Pod Range	PR	The ratio of the difference between plant height and lowest pod height to plant height.
4	Internode Length	IL	The ratio of plant height to number of stem node.
5	Lowest Pod Height	LPH	Measuring the height from cotyledonal node to setting the lowest pod node at maturity stage.
6	Branch Number	BN	Counting the numbers of the frist branches that growthing at least one pod and meanwhile the plant have more than two nodes at maturity period.
7	the 1st Branch angle	1-BA	From bottom to top, using protractors to measuring the angles of between the first branches and main stem at maturity period.
8	the 2nd Branch angle	2-BA	From bottom to top, using protractors to measuring the angles of between the secondary branches and main stem at maturity period.
9	the 3rd Branch angle	3-BA	From bottom to top, using protractors to measuring the angles of between the secondary branches and main stem at maturity period.
10	Hundred Seed Weight	HSW	After harvesting, measuring the weight of 100 seeds.
11	Seed Width	SW	After harvesting, randomly picking 6 seeds in each accession and using the vernier caliper to measuring the length from hilum to opposite side.
12	Seed Length	SL	After harvesting, randomly picking 6 seeds in each accession and using the vernier caliper to measuring the the maximum length that is parallel to hilum.

## Sheet: Table S4
Table S3: Results of phenotypic data statistics, ANOVA and H2 for 12 agronomic traits of 496 soybean accessions in multiple environments
Category	Trait	Environment	Range	Mean	Median	SD	CV(%)	Skewness	Kurtosis	G	E	G by E	H2
Architecture	PR	E1	0.48~0.91	0.712608	0.71	0.0828776	11.63	-0.145394	-0.439251	7.41e-14	< 2e-16	1	0.890654
		E2	0.66~0.97	0.853697	0.86	0.0542	6.35	-0.700877	0.630787
		E3	0.64~0.96	0.848195	0.85	0.0571959	6.74	-0.420058	0.00770871
		E4	0.71~0.97	0.873548	0.88	0.0527115	6.03	-0.645988	0.00381241
		E5	0.59~0.98	0.871181	0.88	0.0599543	6.88	-0.964396	1.38599
		E6	0.68~0.98	0.895254	0.9	0.0494172	5.52	-0.886137	0.84568
		BLUE	0.65~0.95	0.842077	0.84	0.0494078	5.87	-0.453359	-0.00267002
	PH	E1	17.83~132.94	46.4317	41.17	18.5839	40.02	1.42862	2.11037	< 2e-16	< 2e-16	< 2e-16	0.943995
		E2	32.33~222.33	99.0965	97	27.7078	27.96	0.530852	1.03877
		E3	20.44~276.36	73.0257	61.74	40.8566	55.95	1.92041	4.41263
		E4	33.78~300	111.775	108	35.8522	32.08	0.90448	1.76941
		E5	21.60~194.77	82.3543	79.07	28.8443	35.02	0.740449	0.640983
		E6	31.73~284.69	119.47	113.87	50.0591	41.9	0.526453	-0.296918
		BLUE	31.44~199.00	88.8504	84.335	31.4899	35.44	0.811181	0.53008
	NN	E1	7.00~24.29	13.6693	12.83	3.52875	25.82	0.665049	-0.367829	< 2e-16	< 2e-16	< 2e-16	0.944039
		E2	10.00~28.80	18.7245	18.41	2.97585	15.89	0.229414	0.307098
		E3	7.07~34.17	16.6255	15.11	4.94115	29.72	0.936225	0.530192
		E4	9.17~32.00	19.8213	19.56	3.5766	18.04	0.180577	-0.0561429
		E5	5.60~29.07	16.5662	16.44	4.44996	26.86	0.1558	-0.583349
		E6	9.47~32.33	21.7413	22.13	4.30353	19.79	-0.202143	-0.59002
		BLUE	8.90~27.17	17.8644	17.71	3.5985	20.14	0.146711	-0.571131
	IL	E1	1.84~6.29	3.33223	3.22	0.587342	17.63	1.33773	3.42106	< 2e-16	< 2e-16	1.76e-05	0.894628
		E2	2.87~9.01	5.21614	5.14	0.90637	17.38	0.642637	1.25717
		E3	2.45~10.27	4.12068	3.86	1.19156	28.92	1.92627	4.91852
		E4	2.52~14.77	5.96877	5.6	1.38334	23.18	1.77017	5.6379
		E5	3.05~8.09	4.97635	4.88	0.815242	16.38	0.773728	1.04961
		E6	2.56~10.03	5.31746	5.04	1.45153	27.3	0.656699	-0.000191756
		BLUE	2.88~9.53	4.82881	4.625	0.904877	18.74	1.21598	2.45726
	BN	E1	0.31~9.44	3.52679	3.47	1.27846	36.25	0.711619	1.60979	< 2e-16	< 2e-16	< 2e-16	0.884055
		E2	0~9.67	4.91503	5	1.79799	36.58	-0.298749	-0.128086
		E3	0.79~15.88	5.53863	5.5	2.32389	41.96	0.842325	1.56023
		E4	0~13.67	4.40851	4.5	1.98657	45.06	0.276552	0.502264
		E5	0~14.6	4.23635	4	2.02409	47.78	1.08909	2.69674
		E6	0.21~12.79	6.0387	6.17	2.05867	34.09	-0.307876	0.701169
		BLUE	0.40~9.67	4.75333	4.72	1.57157	33.06	-0.191736	0.267408
	LPH	E1	6.92~21.04	11.9484	11.585	2.16109	18.09	0.858569	0.830042	< 2e-16	< 2e-16	< 2e-16	0.806485
		E2	5.00~31.00	13.52	12.83	4.29781	31.79	0.647332	0.445862
		E3	4.53~26.44	9.23056	8.765	2.6882	29.12	1.74502	5.93467
		E4	4.00~38.83	13.0158	12	5.15277	39.59	1.42251	3.89298
		E5	1.60~26.22	9.36004	8.67	3.58665	38.32	1.04307	1.45728
		E6	2.30~65.67	11.079	10.08	5.47182	49.39	2.91978	21.0137
		BLUE	4.99~24.44	11.3238	10.735	2.90275	25.63	1.03435	1.74729
	1-BA	E1	17.09~41.65	28.17	27.93	4.18	14.84	0.41	0.31	< 2e-16	< 2e-16	7.09e-08	0.318
		E2	7.33~38.67	20.04	19.78	5.07	25.32	0.5	0.48
		BLUE	13.21~37.77	24.06	23.92	3.94	16.38	0.37	0.26
	2-BA	E1	16.10~42.73	27.27	26.88	4.31	15.79	0.39	0.14	< 2e-16	< 2e-16	6.96e-12	0.269
		E2	9.56~39.72	20.29	19.78	5.45	26.86	0.67	0.69
		BLUE	14.20~39.35	23.69	23.31	4.05	17.11	0.4	0.34
	3-BA	E1	16.31~46.97	27.75	27.23	4.66	16.8	0.63	0.66	< 2e-16	< 2e-16	1.13e-11	0.316
		E2	3.89~36.34	19.34	19	5.42	28.05	0.46	0.31
		BLUE	7.86~38.77	23.56	23.3	4.45	18.9	0.44	0.67
Seed	SL	E1	5.86~11.54	7.82	7.78	0.71	9.07	0.6	1.86	<2E-16	<2E-16	NA	0.831
		E2	5.53~9.90	8.05	8.02	0.66	8.22	-0.27	0.83
		BLUE	5.83~11.66	7.94	7.91	0.65	8.18	0.45	2.32
	SW	E1	4.23~8.39	5.97	6.05	0.68	11.36	0.03	0.21	<2E-16	<2E-16	NA	0.931
		E2	4.15~8.29	6.36	6.38	0.69	10.87	-0.21	-0.26
		BLUE	4.44~8.59	6.16	6.21	0.67	10.88	-0.01	0.14
	HSW	E1	4.30~38.06	13.52	13.45	4.7	34.74	0.82	1.98	<2E-16	<2E-16	NA	0.919522
		E2	4.73~34.85	16.54	16.07	5.13	31.03	0.42	0.01
		BLUE	5.57~39.56	15.06	14.83	4.87	32.31	0.75	1.66

## Sheet: Table S5
Table S5 : 188 variants detected in both Wuhan and Shijiazhuang environments
Variant	Environment and phenotype for signals detected
Chr0207054794.snp	E2_Plant_height,E5_Node_number
Chr0207054940.snp	E2_Plant_height,E3_Plant_height
Chr0207061506.snp	E2_Plant_height,E3_Plant_height
Chr0207062172.snp	E1_Node_number,E2_Internode_length,E2_Plant_height,E3_Plant_height
Chr0207063268.snp	E1_Node_number,E2_Internode_length,E2_Plant_height,E3_Plant_height,E5_Node_number
Chr0207066503.snp	E2_Internode_length,E2_Plant_height,E3_Plant_height
Chr0207066550.snp	E2_Internode_length,E2_Plant_height,E3_Plant_height
Chr0207068590.snp	E1_Node_number,E2_Internode_length,E2_Plant_height,E3_Plant_height
Chr0207068919.ind	E1_Node_number,E2_Internode_length,E2_Plant_height,E3_Plant_height,E5_Node_number
Chr0207069473.snp	E2_Plant_height,E3_Plant_height
Chr0207072126.snp	E1_Node_number,E2_Internode_length,E2_Plant_height,E3_Plant_height,E5_Node_number
Chr0207072497.snp	E1_Node_number,E2_Plant_height,E3_Plant_height,E5_Node_number
Chr0207072535.snp	E1_Node_number,E2_Plant_height,E3_Plant_height,E5_Node_number
Chr0207072553.snp	E1_Node_number,E2_Plant_height,E3_Plant_height,E5_Node_number
Chr0207073148.snp	E2_Plant_height,E3_Plant_height
Chr0207073935.ind	E2_Internode_length,E2_Plant_height,E3_Plant_height
Chr0207075761.snp	E2_Internode_length,E2_Plant_height,E3_Plant_height
Chr0207075973.snp	E2_Internode_length,E2_Plant_height,E5_Node_number
Chr0207077453.snp	E2_Plant_height,E3_Plant_height
Chr0207077581.snp	E2_Plant_height,E3_Plant_height
Chr0207082834.snp	E2_Plant_height,E3_Plant_height
Chr0207082864.ind	E2_Internode_length,E2_Plant_height,E3_Plant_height
Chr0207084071.snp	E2_Plant_height,E3_Plant_height
Chr0207086902.snp	E2_Plant_height,E5_Node_number
Chr0207086980.snp	E2_Plant_height,E5_Node_number
Chr0207086989.snp	E2_Plant_height,E5_Node_number
Chr0207087043.snp	E2_Plant_height,E5_Node_number
Chr0207262536.snp	E1_Internode_length,E2_Plant_height
Chr0207264865.snp	E1_Internode_length,E1_Plant_height,E2_Plant_height,E3_Node_number
Chr0312234409.snp	E5_Node_number,E6_Internode_length
Chr0340635960.snp	E2_Internode_length,E5_Plant_height
Chr0449051360.snp	E2_Node_number,E5_Node_number
Chr0449064346.snp	E1_Lowest_pod_height,E2_Node_number,E5_Node_number
Chr0449066404.snp	E1_Lowest_pod_height,E2_Node_number,E5_Node_number
Chr0449119354.ind	E2_Node_number,E5_Node_number
Chr0449119360.snp	E2_Node_number,E5_Node_number
Chr0621375758.snp	E5_Node_number,E6_Node_number
Chr0621375785.snp	E5_Node_number,E5_Plant_height,E6_Node_number
Chr0621375786.ind	E5_Node_number,E6_Node_number
Chr0645073744.snp	E1_Node_number,E6_Plant_height
Chr0704258605.ind	E1_Lowest_pod_height,E2_Node_number
Chr0704259075.ind	E1_Lowest_pod_height,E2_Node_number
Chr0704261446.snp	E1_Lowest_pod_height,E2_Node_number
Chr0704281053.snp	E1_Lowest_pod_height,E2_Node_number
Chr0704283839.snp	E1_Lowest_pod_height,E2_Node_number
Chr0901950839.snp	E4_Node_number,E5_Plant_height
Chr0947208091.snp	E1_Plant_height,E4_Internode_length,E5_Plant_height,E6_Internode_length
Chr1002150415.snp	E2_Internode_length,E3_Pod_range,E5_Plant_height
Chr1002164951.snp	E2_Internode_length,E3_Pod_range,E5_Plant_height
Chr1002165519.snp	E2_Internode_length,E3_Pod_range,E5_Plant_height
Chr1002166879.ind	E2_Internode_length,E3_Pod_range,E5_Plant_height
Chr1002172928.snp	E2_Internode_length,E3_Pod_range,E5_Plant_height
Chr1002174934.ind	E2_Internode_length,E5_Plant_height
Chr1002176052.snp	E2_Internode_length,E5_Plant_height
Chr1002176515.snp	E5_Plant_height,E6_Internode_length,E6_Plant_height
Chr1002178007.snp	E2_Internode_length,E3_Pod_range,E5_Plant_height
Chr1002182675.snp	E2_Internode_length,E3_Pod_range
Chr1002185228.snp	E2_Internode_length,E3_Pod_range
Chr1002186046.ind	E2_Internode_length,E3_Pod_range,E5_Plant_height,E6_Internode_length,E6_Plant_height
Chr1002210440.snp	E2_Internode_length,E3_Pod_range,E5_Plant_height
Chr1002245310.snp	E5_Plant_height,E6_Plant_height
Chr1002281453.snp	E5_Node_number,E5_Plant_height,E6_Plant_height
Chr1002940480.snp	E1_Seed_length,E2_Hundred_seed_weight
Chr1002945638.snp	E1_Seed_length,E2_Hundred_seed_weight
Chr1002970511.snp	E1_Seed_length,E2_Hundred_seed_weight
Chr1037524540.snp	E1_Seed_length,E2_Seed_length
Chr1112364763.snp	E1_Seed_length,E2_Seed_length,E2_Hundred_seed_weight
Chr1112364868.snp	E1_Seed_length,E2_Seed_length,E2_Hundred_seed_weight
Chr1112365836.snp	E1_Seed_length,E2_Seed_length,E2_Hundred_seed_weight
Chr1112365856.snp	E1_Seed_length,E2_Seed_length,E2_Hundred_seed_weight
Chr1112365877.snp	E1_Seed_length,E2_Seed_length,E2_Hundred_seed_weight
Chr1112365894.snp	E1_Seed_length,E2_Seed_length,E2_Hundred_seed_weight
Chr1112366340.snp	E1_Seed_length,E2_Seed_length,E2_Hundred_seed_weight
Chr1112366363.snp	E1_Seed_length,E2_Seed_length,E2_Hundred_seed_weight
Chr1112366490.snp	E1_Seed_length,E2_Seed_length,E2_Hundred_seed_weight
Chr1112366530.snp	E1_Seed_length,E2_Seed_length,E2_Hundred_seed_weight
Chr1112366533.snp	E1_Seed_length,E2_Seed_length,E2_Hundred_seed_weight
Chr1112366567.snp	E1_Seed_length,E2_Seed_length,E2_Hundred_seed_weight
Chr1112366582.snp	E1_Seed_length,E2_Seed_length,E2_Hundred_seed_weight
Chr1112367020.snp	E1_Seed_length,E2_Seed_length,E2_Hundred_seed_weight
Chr1112367222.snp	E1_Seed_length,E2_Seed_length,E2_Hundred_seed_weight
Chr1112367522.snp	E1_Seed_length,E2_Seed_length,E2_Hundred_seed_weight
Chr1112367525.snp	E1_Seed_length,E2_Seed_length,E2_Hundred_seed_weight
Chr1112367631.snp	E1_Seed_length,E2_Seed_length,E2_Hundred_seed_weight
Chr1112367643.snp	E1_Seed_length,E2_Seed_length,E2_Hundred_seed_weight
Chr1112367652.snp	E1_Seed_length,E2_Seed_length,E2_Hundred_seed_weight
Chr1112368004.snp	E1_Seed_length,E2_Seed_length,E2_Hundred_seed_weight
Chr1112368111.snp	E1_Seed_length,E2_Seed_length,E2_Hundred_seed_weight
Chr1112368169.snp	E1_Seed_length,E2_Seed_length,E2_Hundred_seed_weight
Chr1112368310.snp	E1_Seed_length,E2_Seed_length,E2_Hundred_seed_weight
Chr1112368328.snp	E1_Seed_length,E2_Seed_length,E2_Hundred_seed_weight
Chr1112368336.snp	E1_Seed_length,E2_Seed_length,E2_Hundred_seed_weight
Chr1112368342.snp	E1_Seed_length,E2_Seed_length,E2_Hundred_seed_weight
Chr1112368742.snp	E1_Seed_length,E1_Seed_width,E2_Seed_length,E2_Hundred_seed_weight,E2_Seed_width
Chr1112368789.snp	E1_Seed_length,E1_Seed_width,E2_Seed_length,E2_Hundred_seed_weight
Chr1112368853.snp	E1_Seed_length,E2_Seed_length,E2_Hundred_seed_weight
Chr1112369637.snp	E1_Seed_length,E2_Seed_length,E2_Hundred_seed_weight
Chr1112369649.snp	E1_Seed_length,E2_Seed_length,E2_Hundred_seed_weight
Chr1112370022.snp	E1_Seed_length,E2_Seed_length,E2_Hundred_seed_weight
Chr1112370211.snp	E1_Seed_length,E2_Seed_length,E2_Hundred_seed_weight
Chr1112371474.snp	E1_Seed_length,E2_Seed_length,E2_Hundred_seed_weight
Chr1112371484.snp	E1_Seed_length,E2_Seed_length,E2_Hundred_seed_weight
Chr1112371493.snp	E1_Seed_length,E2_Seed_length,E2_Hundred_seed_weight
Chr1112371513.snp	E1_Seed_length,E2_Seed_length,E2_Hundred_seed_weight
Chr1112371514.snp	E1_Seed_length,E2_Seed_length,E2_Hundred_seed_weight
Chr1112371515.snp	E1_Seed_length,E2_Seed_length,E2_Hundred_seed_weight
Chr1112371520.snp	E1_Seed_length,E2_Seed_length,E2_Hundred_seed_weight
Chr1112371542.snp	E1_Seed_length,E2_Seed_length,E2_Hundred_seed_weight
Chr1112372638.snp	E1_Seed_length,E2_Seed_length,E2_Hundred_seed_weight
Chr1112372822.ind	E1_Seed_length,E2_Seed_length,E2_Hundred_seed_weight
Chr1112412077.snp	E1_Seed_length,E2_Seed_length,E2_Hundred_seed_weight
Chr1112413466.snp	E1_Seed_length,E2_Seed_length,E2_Hundred_seed_weight
Chr1112419477.snp	E1_Seed_length,E2_Seed_length,E2_Hundred_seed_weight
Chr1112430847.snp	E1_Seed_length,E2_Seed_length,E2_Hundred_seed_weight
Chr1112501062.snp	E1_Seed_length,E2_Seed_length,E2_Hundred_seed_weight
Chr1112527128.snp	E1_Seed_length,E2_Seed_length,E2_Hundred_seed_weight
Chr1112546297.snp	E1_Seed_length,E2_Seed_length,E2_Hundred_seed_weight
Chr1112546310.snp	E1_Seed_length,E2_Seed_length,E2_Hundred_seed_weight
Chr1237547792.ind	E5_Internode_length,E5_Plant_height,E6_Internode_length
Chr1237547797.ind	E5_Internode_length,E5_Plant_height,E6_Internode_length
Chr1237547811.ind	E5_Internode_length,E5_Plant_height,E6_Internode_length,E6_Plant_height
Chr1339896569.snp	E5_Plant_height,E6_Internode_length
Chr1514433022.snp	E1_Internode_length,E3_Plant_height,E5_Plant_height,E6_Internode_length,E6_Plant_height
Chr1514433253.snp	E1_Internode_length,E3_Plant_height,E6_Internode_length
Chr1514440647.snp	E1_Internode_length,E3_Plant_height,E6_Internode_length
Chr1514553413.snp	E1_Internode_length,E1_Node_number,E1_Plant_height,E5_Node_number,E6_Plant_height
Chr1634065303.snp	E2_Node_number,E5_Node_number
Chr1708478508.snp	E1_Seed_width,E2_Seed_width
Chr1708479802.snp	E1_Seed_width,E2_Seed_width
Chr1708480777.snp	E1_Seed_width,E2_Seed_width
Chr1708480824.snp	E1_Seed_width,E2_Seed_width
Chr1708480829.snp	E1_Seed_width,E2_Seed_width
Chr1708480853.snp	E1_Seed_width,E2_Seed_width
Chr1708482522.snp	E1_Seed_width,E2_Seed_width
Chr1708490352.snp	E1_Seed_width,E2_Seed_width
Chr1708491330.snp	E1_Seed_width,E2_Seed_width
Chr1708504378.snp	E1_Seed_width,E2_Seed_width
Chr1708506168.snp	E1_Seed_width,E2_Seed_width
Chr1708506581.snp	E1_Seed_width,E2_Seed_width
Chr1708509570.snp	E1_Seed_width,E2_Seed_width
Chr1708509583.snp	E1_Seed_width,E2_Seed_width
Chr1809330169.snp	E1_Seed_width,E2_Seed_width
Chr1809345310.ind	E1_Seed_width,E2_Seed_width
Chr1809347057.ind	E1_Seed_width,E2_Seed_width
Chr1809357208.snp	E1_Seed_width,E2_Seed_width
Chr1809357216.snp	E1_Seed_width,E2_Seed_width
Chr1809357263.snp	E1_Seed_width,E2_Seed_width
Chr1809357276.snp	E1_Seed_width,E2_Seed_width
Chr1809357312.snp	E1_Seed_width,E2_Seed_width
Chr1855648641.snp	E1_Pod_range,E2_Internode_length
Chr1856621821.ind	E5_Node_number,E5_Plant_height,E2_Seed_width
Chr1856965948.snp	E5_Plant_height,E6_Internode_length
Chr1917796115.snp	E2_Plant_height,E5_Plant_height
Chr1917796116.snp	E2_Plant_height,E4_Internode_length,E4_Plant_height,E5_Plant_height,E6_Plant_height
Chr1944789500.snp	E2_Plant_height,E5_Node_number
Chr1944790317.snp	E2_Node_number,E2_Plant_height,E5_Node_number,E6_Internode_length
Chr1944791678.snp	E2_Plant_height,E5_Node_number
Chr1944792133.snp	E2_Node_number,E2_Plant_height,E5_Node_number
Chr1944792756.snp	E2_Node_number,E2_Plant_height,E5_Node_number,E6_Internode_length
Chr1944799342.ind	E2_Plant_height,E5_Node_number
Chr1945071789.snp	E1_Pod_range,E3_Pod_range,E4_Node_number,E4_Plant_height,E5_Plant_height,E6_Internode_length,E6_Plant_height
Chr1945082688.snp	E3_Pod_range,E4_Plant_height
Chr1945082727.snp	E3_Pod_range,E4_Plant_height
Chr1945082764.snp	E3_Pod_range,E4_Plant_height
Chr1945082799.snp	E3_Pod_range,E4_Plant_height
Chr1945082925.snp	E3_Pod_range,E4_Plant_height
Chr1945083006.snp	E3_Pod_range,E4_Plant_height
Chr1945083361.ind	E3_Pod_range,E4_Plant_height
Chr1945087238.snp	E3_Pod_range,E4_Plant_height
Chr1945089064.snp	E3_Pod_range,E4_Plant_height
Chr1945090121.snp	E3_Pod_range,E4_Plant_height
Chr1945090515.snp	E3_Pod_range,E4_Plant_height
Chr1945139803.ind	E2_Node_number,E4_Plant_height,E5_Plant_height
Chr1945139850.snp	E2_Node_number,E5_Node_number
Chr1945140317.ind	E2_Node_number,E3_Plant_height,E5_Pod_range,E6_Internode_length
Chr1945142157.snp	E2_Node_number,E5_Pod_range
Chr1945151687.snp	E1_Node_number,E3_Node_number,E6_Internode_length
Chr1945151718.snp	E1_Plant_height,E6_Internode_length
Chr1945184804.snp	E3_Pod_range,E4_Node_number
Chr1945209673.snp	E2_Internode_length,E2_Node_number,E2_Plant_height,E3_Pod_range,E6_Pod_range
Chr1945220358.ind	E2_Internode_length,E2_Plant_height,E5_Plant_height,E6_Branch_num,E6_Pod_range
Chr1945241742.snp	E2_Node_number,E2_Plant_height,E5_Plant_height,E6_Pod_range
Chr1945245795.snp	E2_Node_number,E2_Plant_height,E5_Plant_height,E6_Internode_length,E6_Pod_range
Chr1945249538.ind	E2_Internode_length,E2_Node_number,E2_Plant_height,E5_Plant_height,E6_Pod_range
Chr1945280650.snp	E2_Node_number,E5_Plant_height,E6_Pod_range
Chr1945352712.snp	E1_Pod_range,E6_Node_number,E6_Plant_height
Chr1945892251.ind	E3_Pod_range,E6_Node_number
Chr1946513758.ind	E5_Node_number,E6_Node_number

## Sheet: Table S6
Table S6: Summary of QTLs for 12 agronomic traits
Category	Qtl name	Traits	-LOG10 (P)	Chr.	Start	End	Environment	Known loci	bi_parental_QTL	GWAS_QTL
Architecture	qB1A_1	1-BA	7.01485	20	39161780	40017024	BLUE
	qB1A_2	1-BA	5.82242	19	492495	545067	BLUE
	qB1A_3	1-BA	5.66968	18	53874915	54321139	BLUE
	qB1A_4	1-BA	5.53681	9	44865895	45593915	BLUE
	qB1A_5	1-BA	5.53651	18	51419860	51624805	BLUE
	qB1A_6	1-BA	5.2909	6	51165258	51290308	BLUE
	qB1A_7	1-BA	5.27043	7	8160021	8218667	BLUE
	qB1A_8	1-BA	5.26892	3	29870111	30834727	BLUE
	qB2A_1	2-BA	5.6243	7	17052925	17668589	BLUE
	qB2A_2	2-BA	5.19778	9	45159878	45748042	BLUE
	qB2A_3	2-BA	5.07046	6	46831249	47209159	BLUE
	qB3A_1	3-BA	6.29153	9	44887745	45593915	BLUE
	qB3A_2	3-BA	5.33841	2	5420522	6148450	BLUE
	qB3A_3	3-BA	5.17844	18	3919557	4345060	BLUE
	qB3A_4	3-BA	5.10686	18	49806055	50243097	BLUE
	qB3A_5	3-BA	5.05171	4	50478268	50783306	BLUE
	qBN_4	BN	5.40407	19	39642543	39914936	BLUE, E2, E6
	qBN_5	BN	5.27893	6	45729773	46100521	BLUE, E3		Branching 1-4
	qIL_1	IL	7.61446	10	39818236	40041501	BLUE, E1, E4
	qIL_2	IL	7.49039	16	32642355	33365951	BLUE, E3, E6
	qIL_3	IL	7.46548	11	24551864	25425727	BLUE, E6		Internode length 1-7
	qIL_4	IL	7.11362	9	48125470	48644967	BLUE, E1, E5
	qIL_5	IL	6.94823	12	37156950	37693996	BLUE, E5, E6
	qIL_6	IL	6.59803	9	47208091	47436500	BLUE, E6
	qIL_7	IL	6.59207	11	34038026	34490597	BLUE, E4, E6
	qIL_8	IL	6.4002	18	56259669	57584829	BLUE, E1, E4, E6
	qIL_9	IL	6.30804	10	2098991	2952517	BLUE, E2, E3, E6
	qIL_10	IL	6.28167	2	10491245	10880811	BLUE
	qIL_11	IL	5.98139	8	8792317	9187502	BLUE, E6		Internode length 1-14;Internode length 1-4
	qIL_12	IL	5.97906	9	2869390	3068298	BLUE, E1
	qIL_13	IL	5.88849	19	1521440	2207153	BLUE, E1, E5
	qIL_14	IL	5.88438	13	39672172	40120022	BLUE, E6
	qIL_15	IL	5.78641	15	14429033	14553413	BLUE, E1, E6
	qIL_17	IL	5.70266	1	48460658	48554278	BLUE, E4
	qIL_18	IL	5.63734	15	42560909	43346849	BLUE, E2
	qIL_19	IL	5.62565	13	18487924	19351905	BLUE, E1, E4, E6
	qIL_20	IL	5.5393	7	17086892	17315636	BLUE, E5
	qIL_21	IL	5.52495	18	45905761	46624700	BLUE
	qIL_22	IL	5.36946	18	35024654	35172388	BLUE		Internode length 1-5;Internode length 1-9
	qIL_23	IL	5.31107	15	39926176	40244101	BLUE
	qIL_24	IL	5.19373	17	1002598	1474654	BLUE, E4
	qIL_25	IL	5.15775	6	44817966	45232927	BLUE		Internode length 1-3
	qIL_26	IL	5.112	17	3131745	3589805	BLUE, E2
	qIL_27	IL	5.0998	14	28937322	29375955	BLUE
	qIL_28	IL	5.04157	13	30725948	31467547	BLUE
	qIL_29	IL	5.03504	18	6284983	7015820	BLUE, E5
	qIL_30	IL	5.03365	11	28366956	28495388	BLUE, E1, E3
	qLPH_1	LPH	6.73565	10	5339924	6375860	BLUE
	qLPH_2	LPH	6.28476	4	47488307	48364099	BLUE
	qLPH_3	LPH	5.94651	2	6920742	7574153	BLUE, E2
	qLPH_4	LPH	5.40371	15	30860846	31463602	BLUE
	qLPH_5	LPH	5.33625	11	24488706	25332522	BLUE, E6
	qLPH_6	LPH	5.33369	5	2305866	2679590	BLUE
	qLPH_7	LPH	5.27252	17	37161515	37513146	BLUE
	qLPH_8	LPH	5.2576	16	6264563	6724657	BLUE, E6
	qLPH_9	LPH	5.21414	12	38545851	39253173	BLUE
	qLPH_10	LPH	5.16738	3	5790447	5948282	BLUE
	qLPH_11	LPH	5.04258	9	2856677	2900567	BLUE
	qLPH_12	LPH	5.00174	7	7027888	7466443	BLUE, E3
	qNN_2	NN	6.96535	3	40564794	40646635	BLUE
	qNN_5	NN	5.50095	13	41108060	41398184	BLUE, E5
	qNN_6	NN	5.31581	20	36562031	36954938	BLUE, E1
	qNN_7	NN	5.28029	8	20107404	20553667	BLUE
	qNN_8	NN	5.24477	16	6222257	6698179	BLUE, E6
	qNN_9	NN	5.21192	11	14049	882578	BLUE
	qNN_10	NN	5.18445	10	40055427	40435639	BLUE, E4
	qNN_11	NN	5.13029	12	920693	1081198	BLUE
	qNN_12	NN	5.07018	19	2719004	3507300	BLUE, E1
	qNN_13	NN	5.05642	19	46513758	46934809	BLUE, E6
	qPH_2	PH	7.61668	15	14270394	14607918	BLUE, E3, E6		Plant height 26-10
	qPH_3	PH	6.82384	20	4023164	4808658	BLUE, E6		Plant height 12-1
	qPH_5	PH	6.60402	11	28227382	28805896	BLUE, E3		mqPlant height-003
	qPH_6	PH	6.43053	9	2921090	3025678	BLUE, E1		mqPlant height-008;Plant height 18-3
	qPH_7	PH	6.414	7	14176104	14838178	BLUE
	qPH_8	PH	6.39709	13	29029186	29524101	BLUE, E6		Plant height 40-2;Plant height 5-8
	qPH_9	PH	6.34171	2	37877764	39234700	BLUE, E3, E5		Plant height 26-9;Plant height 33-3;Plant height 34-3
	qPH_10	PH	6.27246	7	4058535	4495258	BLUE, E5		Plant height 13-9;mqPlant height-011;Plant height 18-6
	qPH_11	PH	6.14174	10	2102118	3341776	BLUE, E1, E4, E5, E6
	qPH_12	PH	5.95246	13	18548063	19300933	BLUE, E2, E3		Plant height 26-11
	qPH_13	PH	5.84445	11	24394190	25404712	BLUE, E5		Plant height 20-1;Plant height 20-2;mqPlant height-002;mqPlant height-003;Plant height 5-2;Plant height 26-8
	qPH_14	PH	5.83824	12	36932977	37945321	BLUE, E5, E6
	qPH_15	PH	5.81169	10	39816132	40193317	BLUE
	qPH_16	PH	5.74854	11	34033383	34151221	BLUE, E2, E6
	qPH_17	PH	5.68802	19	38066870	38700393	BLUE, E5		Plant height 6-4
	qPH_18	PH	5.67777	13	39432147	40120022	BLUE, E2, E5, E6		mqPlant height-006;Plant height 38-2;Plant height 39-1
	qPH_19	PH	5.66137	2	6386219	6531411	BLUE, E1, E3		Plant height 13-1
	qPH_20	PH	5.62832	16	33880665	34954880	BLUE, E4, E5		Plant height 5-13;Plant height 26-16
	qPH_21	PH	5.6265	17	37160052	37290164	BLUE
	qPH_22	PH	5.54705	18	55025611	55807441	BLUE, E5, E6		Plant height 26-12;Plant height 33-2;Plant height 33-8;Plant height 34-2;Plant height 34-8	Plant height 5-g4.3;Plant height 5-g4.1
	qPH_23	PH	5.50422	20	36403234	37081801	BLUE, E1, E5			Plant height 1-g27
	qPH_24	PH	5.46176	8	20433078	20554067	BLUE
	qPH_25	PH	5.43288	12	13364028	13705546	BLUE		Plant height 38-7
	qPH_26	PH	5.42925	4	48225806	49119360	BLUE, E1, E3		Plant height 38-3
	qPH_27	PH	5.42656	2	10521881	10867535	BLUE
	qPH_28	PH	5.35754	1	556501	1014855	BLUE, E3
	qPH_29	PH	5.33819	5	32034604	32148104	BLUE		Plant height 26-1;Plant height 26-3
	qPH_30	PH	5.33164	5	5052962	5500353	BLUE, E1		Plant height 24-3;Plant height 26-4;Plant height 26-5
	qPH_31	PH	5.25332	1	53818749	54191185	BLUE, E2, E3		Plant height 42-1
	qPH_32	PH	5.25249	16	32910228	33400683	BLUE, E1, E2, E4		Plant height 5-13
	qPH_33	PH	5.24301	3	40562079	40646635	BLUE		Plant height 26-17;Plant height 33-1;Plant height 34-1
	qPH_34	PH	5.2214	19	1426175	2080550	BLUE		Plant height 13-7;Plant height 10-3;Plant height 6-7;Plant height 3-5
	qPH_35	PH	5.14077	17	2773610	3542200	BLUE, E3
	qPH_36	PH	5.13348	15	2586776	3235182	BLUE, E3, E5			Plant height 1-g15
	qPH_37	PH	5.09328	15	42560909	43346849	BLUE, E4		Plant height 26-10
	qPH_38	PH	5.09181	18	56965948	57724599	BLUE, E5		Plant height 33-8;Plant height 34-8
	qPH_39	PH	5.06084	19	49100790	49911772	BLUE		Plant height 9-2
	qPH_40	PH	5.05233	11	8072560	8500525	BLUE		Plant height 24-5;Plant height 24-6;Plant height 26-6;Plant height 26-7
	qPH_41	PH	5.01298	2	11850926	11957400	BLUE		Plant height 17-11
	qPR_2	PR	8.28864	13	22232438	22656522	BLUE, E1
	qPR_3	PR	6.76421	19	46503177	47101404	BLUE
	qPR_5	PR	6.43115	3	40565386	40646635	BLUE
	qPR_6	PR	6.36644	18	55025611	55668243	BLUE, E1
	qPR_7	PR	6.25892	10	1875482	2388958	BLUE, E3
	qPR_8	PR	5.54282	20	36563404	37177692	BLUE, E3
	qPR_9	PR	5.48977	13	11477405	12168465	BLUE
	qPR_10	PR	5.34266	13	39728361	40120022	BLUE
	qPR_11	PR	5.25814	6	49604143	49620832	BLUE, E5
	qPR_12	PR	5.20518	13	56895	594812	BLUE
Seed	qHSW_1	HSW	6.97396	10	2698397	3216755	BLUE
	qHSW_2	HSW	6.75188	11	11943452	12612448	BLUE		Seed weight 11-1;Seed weight 32-1;Seed weight 20-1;Seed weight 20-3;Seed weight 20-4;Seed weight 4-1
	qHSW_3	HSW	6.35203	7	5924	340016	BLUE
	qHSW_4	HSW	6.2204	16	32963636	32989366	BLUE
	qHSW_5	HSW	6.20634	1	45405117	45846762	BLUE		Seed weight 15-2;Seed weight 34-11;Seed weight 18-1.1
	qHSW_9	HSW	5.84624	18	55785974	56634091	BLUE		Seed weight per plant 6-8
	qHSW_10	HSW	5.83805	4	42564678	43371780	BLUE		Seed weight 36-15;Seed weight 47-3;Seed weight 45-3
	qHSW_11	HSW	5.50217	14	6236627	6622823	BLUE		Seed weight 36-14	Seed weight 5-g15
	qHSW_12	HSW	5.35047	4	22211128	23047853	BLUE, E1		Seed weight 36-15;Seed weight 20-2;Seed weight 47-3;Seed weight 50-9;Seed weight 45-3
	qHSW_13	HSW	5.33721	16	36426213	36808279	BLUE, E1
	qHSW_14	HSW	5.30771	10	6166443	6382348	BLUE		Seed weight 50-10
	qHSW_15	HSW	5.30565	7	5376614	5889125	BLUE		Seed weight 49-15;Seed weight 45-4
	qHSW_16	HSW	5.25569	16	29636589	30027269	BLUE
	qHSW_17	HSW	5.2493	13	10204135	10545620	BLUE
	qHSW_18	HSW	5.16855	4	47940352	48009265	BLUE		Seed weight 47-3;Seed weight 50-2
	qHSW_19	HSW	5.14622	20	45315786	46012272	BLUE		Seed weight 36-5;Seed weight 50-16
	qHSW_20	HSW	5.14269	10	37415171	37690972	BLUE		Seed weight 25-4;Seed weight 27-2;Seed weight 34-8;Seed weight 53-1;Seed weight 37-6	Seed weight 5-g11
	qHSW_21	HSW	5.07673	4	23555866	24343438	BLUE		Seed weight 36-15;Seed weight 20-2;Seed weight 47-3;Seed weight 45-3
	qSL_2	SL	6.57761	13	43714289	44066023	BLUE
	qSL_3	SL	6.19031	16	31116682	31768447	BLUE
	qSL_6	SL	5.4457	16	29508968	29877028	BLUE
	qSL_7	SL	5.22042	13	30832131	31324775	BLUE, E1
	qSL_8	SL	5.07133	19	38055459	38533298	BLUE
	qSW_1	SW	7.00973	18	8939875	9380403	BLUE, E1
	qSW_2	SW	6.22737	11	11943452	12612448	BLUE, E1
	qSW_5	SW	5.75459	10	2699457	3218654	BLUE
	qSW_6	SW	5.51022	2	8009518	8752246	BLUE
	qSW_7	SW	5.50496	20	45480816	46012349	BLUE
	qSW_8	SW	5.50338	6	6947438	7389531	BLUE		Seed height 1-6;Seed width 4-4;Seed width 1-4;Seed width to thickness ratio 1-3;Seed width 3-1
	qSW_9	SW	5.35632	9	43031822	43427958	BLUE, E1
	qSW_10	SW	5.33674	16	31757392	32089612	BLUE			Seed height 1-g4.2;Seed height 1-g4.3;Seed height 1-g4.1
	qSW_11	SW	5.0027	16	35418561	36100889	BLUE, E1

## Sheet: Table S7
Table S7: Candidate genes for qHub_2.
QTL name	Gene ID	Homolog ID of Arabidopsis	Symbols for ID of Arabidopsis	Annotation Description
qPH_11	Glyma.10G024000
	Glyma.10G024100	AT1G63900.1	DAL1	E3 Ubiquitin ligase family protein
	Glyma.10G024200	AT4G02920.1
	Glyma.10G024300	AT3G06190.1	ATBPM2, BPM2	BTB-POZ and MATH domain 2
	Glyma.10G024400	AT2G48120.1	PAC	pale cress protein (PAC)
	Glyma.10G024500	AT3G63070.1		Tudor/PWWP/MBT domain-containing protein
	Glyma.10G024600	AT2G48150.1	ATGPX4, GPX4	glutathione peroxidase 4
	Glyma.10G024700
	Glyma.10G024800
	Glyma.10G024900	AT3G63088.1	RTFL14, DVL14	ROTUNDIFOLIA like 14
	Glyma.10G025000	AT4G02880.1
	Glyma.10G025100	AT3G63090.1		Ubiquitin carboxyl-terminal hydrolase family protein
	Glyma.10G025200	AT3G63095.1		Tetratricopeptide repeat (TPR)-like superfamily protein
	Glyma.10G025300	AT3G63110.1	ATIPT3, IPT3	isopentenyltransferase 3
	Glyma.10G025400	AT1G03250.1
	Glyma.10G025500	AT1G03210.1		Phenazine biosynthesis PhzC/PhzF protein
	Glyma.10G025600	AT1G03220.1		Eukaryotic aspartyl protease family protein
	Glyma.10G025700	AT2G27310.1		F-box family protein
	Glyma.10G025800
	Glyma.10G025900	AT4G17970.1	ALMT12, ATALMT12	aluminum-activated, malate transporter 12
	Glyma.10G026000	AT4G09820.1	TT8, BHLH42	basic helix-loop-helix (bHLH) DNA-binding superfamily protein
	Glyma.10G026100	AT4G02830.2
	Glyma.10G026200	AT3G63150.1	MIRO2, ATCBG	MIRO-related GTP-ase 2
	Glyma.10G026300	AT1G03170.1
	Glyma.10G026400	AT1G03160.1	FZL	FZO-like
	Glyma.10G026500
	Glyma.10G026600	AT3G63140.1	CSP41A	chloroplast stem-loop binding 41 kDa
	Glyma.10G026700	AT3G63130.2	RANGAP1	RAN GTPase activating protein 1
	Glyma.10G026800	AT3G63200.1	PLP9, PLA IIIB	PATATIN-like protein 9
	Glyma.10G026900	AT3G63190.1	RRF, HFP108, cpRRF, AtcpRRF	ribosome recycling factor, chloroplast precursor
	Glyma.10G027000	AT3G63180.1	ATTKL, TKL	TIC-like
	Glyma.10G027100	AT4G02730.1		Transducin/WD40 repeat-like superfamily protein
	Glyma.10G027200	AT5G28150.1
	Glyma.10G027300
	Glyma.10G027400	AT4G02720.1
	Glyma.10G027500	AT2G32100.1	ATOFP16, OFP16	ovate family protein 16
	Glyma.10G027600	AT3G22490.1		Seed maturation protein
	Glyma.10G027700	AT3G22530.1
	Glyma.10G027800	AT4G02715.1
	Glyma.10G027900	AT3G22550.1
	Glyma.10G028000	AT3G63220.1		Galactose oxidase/kelch repeat superfamily protein
	Glyma.10G028100	AT2G48130.1		Bifunctional inhibitor/lipid-transfer protein/seed storage 2S albumin superfamily protein
	Glyma.10G028200	AT2G48140.1	EDA4	Bifunctional inhibitor/lipid-transfer protein/seed storage 2S albumin superfamily protein
	Glyma.10G028300	AT3G22640.1	PAP85	cupin family protein
	Glyma.10G028400	AT3G63240.1		DNAse I-like superfamily protein
	Glyma.10G028500
	Glyma.10G028600	AT4G04614.1
	Glyma.10G028700	AT1G03090.2	MCCA	methylcrotonyl-CoA carboxylase alpha chain, mitochondrial / 3-methylcrotonyl-CoA carboxylase 1 (MCCA)
	Glyma.10G028800	AT1G03080.1		kinase interacting (KIP1-like) family protein
	Glyma.10G028900	AT3G51895.1	SULTR3;1, AST12	sulfate transporter 3;1
	Glyma.10G029000	AT3G63280.2	ATNEK4, NEK4	NIMA-related kinase 4
	Glyma.10G029100	AT3G63290.1		2-oxoglutarate (2OG) and Fe(II)-dependent oxygenase superfamily protein
	Glyma.10G029200
	Glyma.10G029300	AT3G22810.1
	Glyma.10G029400	AT1G03070.2		Bax inhibitor-1 family protein
	Glyma.10G029500	AT4G02680.1	EOL1	ETO1-like 1
	Glyma.10G029600	AT3G22830.1	AT-HSFA6B, HSFA6B	heat shock transcription factor A6B
	Glyma.10G029700	AT4G02670.1	AtIDD12, IDD12	indeterminate(ID)-domain 12
	Glyma.10G029800	AT5G19840.1		2-oxoglutarate (2OG) and Fe(II)-dependent oxygenase superfamily protein
	Glyma.10G029900
	Glyma.10G030000	AT1G03060.1	SPI	Beige/BEACH domain ;WD domain, G-beta repeat protein
	Glyma.10G030100	AT3G18310.1
	Glyma.10G030200
	Glyma.10G030300	AT1G03060.1	SPI	Beige/BEACH domain ;WD domain, G-beta repeat protein
	Glyma.10G030400
	Glyma.10G030500	AT1G18530.1		EF hand calcium-binding protein family
	Glyma.10G030600	AT3G63410.1	APG1, VTE3, IEP37, E37	S-adenosyl-L-methionine-dependent methyltransferases superfamily protein
	Glyma.10G030700	AT2G38290.1	ATAMT2, AMT2;1, AMT2	ammonium transporter 2
	Glyma.10G030800	AT2G38290.2	ATAMT2, AMT2;1, AMT2	ammonium transporter 2
	Glyma.10G030900	AT3G63420.2	AGG1, ATAGG1, GG1	Ggamma-subunit 1
	Glyma.10G031000	AT3G63430.1
	Glyma.10G031100	AT1G03055.1
	Glyma.10G031200	AT3G54560.1	HTA11	histone H2A 11
	Glyma.10G031300	AT3G22970.1
	Glyma.10G031400	AT2G38840.1		Guanylate-binding family protein
	Glyma.10G031500	AT5G43680.2
	Glyma.10G031600	AT4G02590.2	UNE12	basic helix-loop-helix (bHLH) DNA-binding superfamily protein
	Glyma.10G031700	AT4G20010.1	PTAC9, OSB2	plastid transcriptionally active 9
	Glyma.10G031800	AT5G43700.1	ATAUX2-11, IAA4	AUX/IAA transcriptional regulator family protein
	Glyma.10G031900	AT3G23050.1	IAA7, AXR2	indole-3-acetic acid 7
	Glyma.10G032000	AT3G54650.1	FBL17	RNI-like superfamily protein
	Glyma.10G032100	AT3G54660.1	GR, EMB2360, ATGR2	glutathione reductase
	Glyma.10G032200	AT2G30570.1	PSBW	photosystem II reaction center W
	Glyma.10G032300
	Glyma.10G032400	AT1G06780.1	GAUT6	galacturonosyltransferase 6
	Glyma.10G032500	AT2G30580.1	DRIP2	DREB2A-interacting protein 2
	Glyma.10G032600	AT1G55190.1	PRA1.F2, PRA7	PRA1 (Prenylated rab acceptor) family protein
	Glyma.10G032700	AT1G08230.2		Transmembrane amino acid transporter family protein
	Glyma.10G032800	AT3G49100.1		Signal recognition particle, SRP9/SRP14 subunit
	Glyma.10G032900	AT2G30590.1	WRKY21	WRKY DNA-binding protein 21
	Glyma.10G033000	AT2G13980.1		Polynucleotidyl transferase, ribonuclease H-like superfamily protein
	Glyma.10G033100	AT2G30620.1		winged-helix DNA-binding transcription factor family protein
	Glyma.10G033200
	Glyma.10G033300
	Glyma.10G033400
	Glyma.10G033500	AT2G30630.2		P-loop containing nucleoside triphosphate hydrolases superfamily protein
	Glyma.10G033600	AT3G06100.1	NLM6, NLM8, NIP7;1	NOD26-like intrinsic protein 7;1
	Glyma.10G033700
	Glyma.10G033800
	Glyma.10G033900	AT3G04610.1	FLK	RNA-binding KH domain-containing protein
	Glyma.10G034000	AT1G06730.1		pfkB-like carbohydrate kinase family protein
	Glyma.10G034100	AT4G19540.1	INDL	IND1(iron-sulfur protein required for NADH dehydrogenase)-like
	Glyma.10G034200	AT2G30690.1
	Glyma.10G034300	AT4G16430.1		basic helix-loop-helix (bHLH) DNA-binding superfamily protein
	Glyma.10G034400	AT1G54560.1	XIE, ATXIE	Myosin family protein with Dil domain
	Glyma.10G034500
	Glyma.10G034600	AT3G23130.1	SUP, FON1, FLO10	C2H2 and C2HC zinc fingers superfamily protein
	Glyma.10G034700	AT5G43540.1		C2H2 and C2HC zinc fingers superfamily protein
	Glyma.10G034800	AT3G58170.1	ATBS14A, ATBET11, BET11, BS14A	BET1P/SFT1P-like protein 14A
	Glyma.10G034900	AT3G44160.1		Outer membrane OMP85 family protein
	Glyma.10G035000	AT2G42430.1	LBD16, ASL18	lateral organ boundaries-domain 16
	Glyma.10G035100	AT3G58190.1	LBD29, ASL16	lateral organ boundaries-domain 29
	Glyma.10G035200	AT2G42450.1		alpha/beta-Hydrolases superfamily protein
	Glyma.10G035300	AT4G14420.1		HR-like lesion-inducing protein-related
	Glyma.10G035400	AT1G06150.2		basic helix-loop-helix (bHLH) DNA-binding superfamily protein
	Glyma.10G035500	AT2G31280.4	CPUORF7	conserved peptide upstream open reading frame 7
	Glyma.10G035600	AT4G08290.2		nodulin MtN21 /EamA-like transporter family protein
	Glyma.10G035700	AT2G31270.1	ATCDT1A, CDT1A, CDT1	homolog of yeast CDT1 A
	Glyma.10G035800	AT2G31260.1	APG9, ATAPG9	autophagy 9 (APG9)
	Glyma.10G035900	AT2G31240.1		Tetratricopeptide repeat (TPR)-like superfamily protein
	Glyma.10G036000	AT5G43420.1		RING/U-box superfamily protein
	Glyma.10G036100	AT5G24530.1	DMR6	2-oxoglutarate (2OG) and Fe(II)-dependent oxygenase superfamily protein
	Glyma.10G036200	AT3G23230.1		Integrase-type DNA-binding superfamily protein
	Glyma.10G036300	AT3G23240.1	ERF1, ATERF1	ethylene response factor 1
	Glyma.10G036400
	Glyma.10G036500
	Glyma.10G036600	AT3G23230.1		Integrase-type DNA-binding superfamily protein
	Glyma.10G036700	AT3G23240.1	ERF1, ATERF1	ethylene response factor 1
	Glyma.10G036800	AT2G38940.1	ATPT2, PHT1;4	phosphate transporter 1;4
	Glyma.10G036900	AT4G14385.1		FUNCTIONS IN: molecular_function
	Glyma.10G037000	AT2G31180.1	ATMYB14, MYB14AT, MYB14	myb domain protein 14
	Glyma.10G037100	AT5G44120.3	CRA1, ATCRA1, CRU1	RmlC-like cupins superfamily protein
	Glyma.10G037200	AT1G30690.2		Sec14p-like phosphatidylinositol transfer family protein
	Glyma.10G037300	AT3G54670.3	TTN8	Structural maintenance of chromosomes (SMC) family protein
	Glyma.10G037400	AT1G06190.1		Rho termination factor
	Glyma.10G037500	AT3G54790.1		ARM repeat superfamily protein
	Glyma.10G037600	AT2G31160.1	LSH3
	Glyma.10G037700	AT4G28530.1	ac074, C074	NAC domain containing protein 74
qIL_9	Glyma.10G024000
	Glyma.10G024100	AT1G63900.1	DAL1	E3 Ubiquitin ligase family protein
	Glyma.10G024200	AT4G02920.1
	Glyma.10G024300	AT3G06190.1	ATBPM2, BPM2	BTB-POZ and MATH domain 2
	Glyma.10G024400	AT2G48120.1	PAC	pale cress protein (PAC)
	Glyma.10G024500	AT3G63070.1		Tudor/PWWP/MBT domain-containing protein
	Glyma.10G024600	AT2G48150.1	ATGPX4, GPX4	glutathione peroxidase 4
	Glyma.10G024700
	Glyma.10G024800
	Glyma.10G024900	AT3G63088.1	RTFL14, DVL14	ROTUNDIFOLIA like 14
	Glyma.10G025000	AT4G02880.1
	Glyma.10G025100	AT3G63090.1		Ubiquitin carboxyl-terminal hydrolase family protein
	Glyma.10G025200	AT3G63095.1		Tetratricopeptide repeat (TPR)-like superfamily protein
	Glyma.10G025300	AT3G63110.1	ATIPT3, IPT3	isopentenyltransferase 3
	Glyma.10G025400	AT1G03250.1
	Glyma.10G025500	AT1G03210.1		Phenazine biosynthesis PhzC/PhzF protein
	Glyma.10G025600	AT1G03220.1		Eukaryotic aspartyl protease family protein
	Glyma.10G025700	AT2G27310.1		F-box family protein
	Glyma.10G025800
	Glyma.10G025900	AT4G17970.1	ALMT12, ATALMT12	aluminum-activated, malate transporter 12
	Glyma.10G026000	AT4G09820.1	TT8, BHLH42	basic helix-loop-helix (bHLH) DNA-binding superfamily protein
	Glyma.10G026100	AT4G02830.2
	Glyma.10G026200	AT3G63150.1	MIRO2, ATCBG	MIRO-related GTP-ase 2
	Glyma.10G026300	AT1G03170.1
	Glyma.10G026400	AT1G03160.1	FZL	FZO-like
	Glyma.10G026500
	Glyma.10G026600	AT3G63140.1	CSP41A	chloroplast stem-loop binding 41 kDa
	Glyma.10G026700	AT3G63130.2	RANGAP1	RAN GTPase activating protein 1
	Glyma.10G026800	AT3G63200.1	PLP9, PLA IIIB	PATATIN-like protein 9
	Glyma.10G026900	AT3G63190.1	RRF, HFP108, cpRRF, AtcpRRF	ribosome recycling factor, chloroplast precursor
	Glyma.10G027000	AT3G63180.1	ATTKL, TKL	TIC-like
	Glyma.10G027100	AT4G02730.1		Transducin/WD40 repeat-like superfamily protein
	Glyma.10G027200	AT5G28150.1
	Glyma.10G027300
	Glyma.10G027400	AT4G02720.1
	Glyma.10G027500	AT2G32100.1	ATOFP16, OFP16	ovate family protein 16
	Glyma.10G027600	AT3G22490.1		Seed maturation protein
	Glyma.10G027700	AT3G22530.1
	Glyma.10G027800	AT4G02715.1
	Glyma.10G027900	AT3G22550.1
	Glyma.10G028000	AT3G63220.1		Galactose oxidase/kelch repeat superfamily protein
	Glyma.10G028100	AT2G48130.1		Bifunctional inhibitor/lipid-transfer protein/seed storage 2S albumin superfamily protein
	Glyma.10G028200	AT2G48140.1	EDA4	Bifunctional inhibitor/lipid-transfer protein/seed storage 2S albumin superfamily protein
	Glyma.10G028300	AT3G22640.1	PAP85	cupin family protein
	Glyma.10G028400	AT3G63240.1		DNAse I-like superfamily protein
	Glyma.10G028500
	Glyma.10G028600	AT4G04614.1
	Glyma.10G028700	AT1G03090.2	MCCA	methylcrotonyl-CoA carboxylase alpha chain, mitochondrial / 3-methylcrotonyl-CoA carboxylase 1 (MCCA)
	Glyma.10G028800	AT1G03080.1		kinase interacting (KIP1-like) family protein
	Glyma.10G028900	AT3G51895.1	SULTR3;1, AST12	sulfate transporter 3;1
	Glyma.10G029000	AT3G63280.2	ATNEK4, NEK4	NIMA-related kinase 4
	Glyma.10G029100	AT3G63290.1		2-oxoglutarate (2OG) and Fe(II)-dependent oxygenase superfamily protein
	Glyma.10G029200
	Glyma.10G029300	AT3G22810.1
	Glyma.10G029400	AT1G03070.2		Bax inhibitor-1 family protein
	Glyma.10G029500	AT4G02680.1	EOL1	ETO1-like 1
	Glyma.10G029600	AT3G22830.1	AT-HSFA6B, HSFA6B	heat shock transcription factor A6B
	Glyma.10G029700	AT4G02670.1	AtIDD12, IDD12	indeterminate(ID)-domain 12
	Glyma.10G029800	AT5G19840.1		2-oxoglutarate (2OG) and Fe(II)-dependent oxygenase superfamily protein
	Glyma.10G029900
	Glyma.10G030000	AT1G03060.1	SPI	Beige/BEACH domain ;WD domain, G-beta repeat protein
	Glyma.10G030100	AT3G18310.1
	Glyma.10G030200
	Glyma.10G030300	AT1G03060.1	SPI	Beige/BEACH domain ;WD domain, G-beta repeat protein
	Glyma.10G030400
	Glyma.10G030500	AT1G18530.1		EF hand calcium-binding protein family
	Glyma.10G030600	AT3G63410.1	APG1, VTE3, IEP37, E37	S-adenosyl-L-methionine-dependent methyltransferases superfamily protein
	Glyma.10G030700	AT2G38290.1	ATAMT2, AMT2;1, AMT2	ammonium transporter 2
	Glyma.10G030800	AT2G38290.2	ATAMT2, AMT2;1, AMT2	ammonium transporter 2
	Glyma.10G030900	AT3G63420.2	AGG1, ATAGG1, GG1	Ggamma-subunit 1
	Glyma.10G031000	AT3G63430.1
	Glyma.10G031100	AT1G03055.1
	Glyma.10G031200	AT3G54560.1	HTA11	histone H2A 11
	Glyma.10G031300	AT3G22970.1
	Glyma.10G031400	AT2G38840.1		Guanylate-binding family protein
	Glyma.10G031500	AT5G43680.2
	Glyma.10G031600	AT4G02590.2	UNE12	basic helix-loop-helix (bHLH) DNA-binding superfamily protein
	Glyma.10G031700	AT4G20010.1	PTAC9, OSB2	plastid transcriptionally active 9
	Glyma.10G031800	AT5G43700.1	ATAUX2-11, IAA4	AUX/IAA transcriptional regulator family protein
	Glyma.10G031900	AT3G23050.1	IAA7, AXR2	indole-3-acetic acid 7
	Glyma.10G032000	AT3G54650.1	FBL17	RNI-like superfamily protein
	Glyma.10G032100	AT3G54660.1	GR, EMB2360, ATGR2	glutathione reductase
	Glyma.10G032200	AT2G30570.1	PSBW	photosystem II reaction center W
	Glyma.10G032300
	Glyma.10G032400	AT1G06780.1	GAUT6	galacturonosyltransferase 6
	Glyma.10G032500	AT2G30580.1	DRIP2	DREB2A-interacting protein 2
	Glyma.10G032600	AT1G55190.1	PRA1.F2, PRA7	PRA1 (Prenylated rab acceptor) family protein
	Glyma.10G032700	AT1G08230.2		Transmembrane amino acid transporter family protein
	Glyma.10G032800	AT3G49100.1		Signal recognition particle, SRP9/SRP14 subunit
	Glyma.10G032900	AT2G30590.1	WRKY21	WRKY DNA-binding protein 21
	Glyma.10G033000	AT2G13980.1		Polynucleotidyl transferase, ribonuclease H-like superfamily protein
	Glyma.10G033100	AT2G30620.1		winged-helix DNA-binding transcription factor family protein
	Glyma.10G033200
	Glyma.10G033300
	Glyma.10G033400
	Glyma.10G033500	AT2G30630.2		P-loop containing nucleoside triphosphate hydrolases superfamily protein
	Glyma.10G033600	AT3G06100.1	NLM6, NLM8, NIP7;1	NOD26-like intrinsic protein 7;1
	Glyma.10G033700
	Glyma.10G033800
	Glyma.10G033900	AT3G04610.1	FLK	RNA-binding KH domain-containing protein
	Glyma.10G034000	AT1G06730.1		pfkB-like carbohydrate kinase family protein
	Glyma.10G034100	AT4G19540.1	INDL	IND1(iron-sulfur protein required for NADH dehydrogenase)-like
	Glyma.10G034200	AT2G30690.1
	Glyma.10G034300	AT4G16430.1		basic helix-loop-helix (bHLH) DNA-binding superfamily protein
qHSW_1	Glyma.10G031100	AT1G03055.1
	Glyma.10G031200	AT3G54560.1	HTA11	histone H2A 11
	Glyma.10G031300	AT3G22970.1
	Glyma.10G031400	AT2G38840.1		Guanylate-binding family protein
	Glyma.10G031500	AT5G43680.2
	Glyma.10G031600	AT4G02590.2	UNE12	basic helix-loop-helix (bHLH) DNA-binding superfamily protein
	Glyma.10G031700	AT4G20010.1	PTAC9, OSB2	plastid transcriptionally active 9
	Glyma.10G031800	AT5G43700.1	ATAUX2-11, IAA4	AUX/IAA transcriptional regulator family protein
	Glyma.10G031900	AT3G23050.1	IAA7, AXR2	indole-3-acetic acid 7
	Glyma.10G032000	AT3G54650.1	FBL17	RNI-like superfamily protein
	Glyma.10G032100	AT3G54660.1	GR, EMB2360, ATGR2	glutathione reductase
	Glyma.10G032200	AT2G30570.1	PSBW	photosystem II reaction center W
	Glyma.10G032300
	Glyma.10G032400	AT1G06780.1	GAUT6	galacturonosyltransferase 6
	Glyma.10G032500	AT2G30580.1	DRIP2	DREB2A-interacting protein 2
	Glyma.10G032600	AT1G55190.1	PRA1.F2, PRA7	PRA1 (Prenylated rab acceptor) family protein
	Glyma.10G032700	AT1G08230.2		Transmembrane amino acid transporter family protein
	Glyma.10G032800	AT3G49100.1		Signal recognition particle, SRP9/SRP14 subunit
	Glyma.10G032900	AT2G30590.1	WRKY21	WRKY DNA-binding protein 21
	Glyma.10G033000	AT2G13980.1		Polynucleotidyl transferase, ribonuclease H-like superfamily protein
	Glyma.10G033100	AT2G30620.1		winged-helix DNA-binding transcription factor family protein
	Glyma.10G033200
	Glyma.10G033300
	Glyma.10G033400
	Glyma.10G033500	AT2G30630.2		P-loop containing nucleoside triphosphate hydrolases superfamily protein
	Glyma.10G033600	AT3G06100.1	NLM6, NLM8, NIP7;1	NOD26-like intrinsic protein 7;1
	Glyma.10G033700
	Glyma.10G033800
	Glyma.10G033900	AT3G04610.1	FLK	RNA-binding KH domain-containing protein
	Glyma.10G034000	AT1G06730.1		pfkB-like carbohydrate kinase family protein
	Glyma.10G034100	AT4G19540.1	INDL	IND1(iron-sulfur protein required for NADH dehydrogenase)-like
	Glyma.10G034200	AT2G30690.1
	Glyma.10G034300	AT4G16430.1		basic helix-loop-helix (bHLH) DNA-binding superfamily protein
	Glyma.10G034400	AT1G54560.1	XIE, ATXIE	Myosin family protein with Dil domain
	Glyma.10G034500
	Glyma.10G034600	AT3G23130.1	SUP, FON1, FLO10	C2H2 and C2HC zinc fingers superfamily protein
	Glyma.10G034700	AT5G43540.1		C2H2 and C2HC zinc fingers superfamily protein
	Glyma.10G034800	AT3G58170.1	ATBS14A, ATBET11, BET11, BS14A	BET1P/SFT1P-like protein 14A
	Glyma.10G034900	AT3G44160.1		Outer membrane OMP85 family protein
	Glyma.10G035000	AT2G42430.1	LBD16, ASL18	lateral organ boundaries-domain 16
	Glyma.10G035100	AT3G58190.1	LBD29, ASL16	lateral organ boundaries-domain 29
	Glyma.10G035200	AT2G42450.1		alpha/beta-Hydrolases superfamily protein
	Glyma.10G035300	AT4G14420.1		HR-like lesion-inducing protein-related
	Glyma.10G035400	AT1G06150.2		basic helix-loop-helix (bHLH) DNA-binding superfamily protein
	Glyma.10G035500	AT2G31280.4	CPUORF7	conserved peptide upstream open reading frame 7
	Glyma.10G035600	AT4G08290.2		nodulin MtN21 /EamA-like transporter family protein
	Glyma.10G035700	AT2G31270.1	ATCDT1A, CDT1A, CDT1	homolog of yeast CDT1 A
	Glyma.10G035800	AT2G31260.1	APG9, ATAPG9	autophagy 9 (APG9)
	Glyma.10G035900	AT2G31240.1		Tetratricopeptide repeat (TPR)-like superfamily protein
	Glyma.10G036000	AT5G43420.1		RING/U-box superfamily protein
	Glyma.10G036100	AT5G24530.1	DMR6	2-oxoglutarate (2OG) and Fe(II)-dependent oxygenase superfamily protein
	Glyma.10G036200	AT3G23230.1		Integrase-type DNA-binding superfamily protein
	Glyma.10G036300	AT3G23240.1	ERF1, ATERF1	ethylene response factor 1
	Glyma.10G036400
	Glyma.10G036500
	Glyma.10G036600	AT3G23230.1		Integrase-type DNA-binding superfamily protein
qSW_5	Glyma.10G031100	AT1G03055.1
	Glyma.10G031200	AT3G54560.1	HTA11	histone H2A 11
	Glyma.10G031300	AT3G22970.1
	Glyma.10G031400	AT2G38840.1		Guanylate-binding family protein
	Glyma.10G031500	AT5G43680.2
	Glyma.10G031600	AT4G02590.2	UNE12	basic helix-loop-helix (bHLH) DNA-binding superfamily protein
	Glyma.10G031700	AT4G20010.1	PTAC9, OSB2	plastid transcriptionally active 9
	Glyma.10G031800	AT5G43700.1	ATAUX2-11, IAA4	AUX/IAA transcriptional regulator family protein
	Glyma.10G031900	AT3G23050.1	IAA7, AXR2	indole-3-acetic acid 7
	Glyma.10G032000	AT3G54650.1	FBL17	RNI-like superfamily protein
	Glyma.10G032100	AT3G54660.1	GR, EMB2360, ATGR2	glutathione reductase
	Glyma.10G032200	AT2G30570.1	PSBW	photosystem II reaction center W
	Glyma.10G032300
	Glyma.10G032400	AT1G06780.1	GAUT6	galacturonosyltransferase 6
	Glyma.10G032500	AT2G30580.1	DRIP2	DREB2A-interacting protein 2
	Glyma.10G032600	AT1G55190.1	PRA1.F2, PRA7	PRA1 (Prenylated rab acceptor) family protein
	Glyma.10G032700	AT1G08230.2		Transmembrane amino acid transporter family protein
	Glyma.10G032800	AT3G49100.1		Signal recognition particle, SRP9/SRP14 subunit
	Glyma.10G032900	AT2G30590.1	WRKY21	WRKY DNA-binding protein 21
	Glyma.10G033000	AT2G13980.1		Polynucleotidyl transferase, ribonuclease H-like superfamily protein
	Glyma.10G033100	AT2G30620.1		winged-helix DNA-binding transcription factor family protein
	Glyma.10G033200
	Glyma.10G033300
	Glyma.10G033400
	Glyma.10G033500	AT2G30630.2		P-loop containing nucleoside triphosphate hydrolases superfamily protein
	Glyma.10G033600	AT3G06100.1	NLM6, NLM8, NIP7;1	NOD26-like intrinsic protein 7;1
	Glyma.10G033700
	Glyma.10G033800
	Glyma.10G033900	AT3G04610.1	FLK	RNA-binding KH domain-containing protein
	Glyma.10G034000	AT1G06730.1		pfkB-like carbohydrate kinase family protein
	Glyma.10G034100	AT4G19540.1	INDL	IND1(iron-sulfur protein required for NADH dehydrogenase)-like
	Glyma.10G034200	AT2G30690.1
	Glyma.10G034300	AT4G16430.1		basic helix-loop-helix (bHLH) DNA-binding superfamily protein
	Glyma.10G034400	AT1G54560.1	XIE, ATXIE	Myosin family protein with Dil domain
	Glyma.10G034500
	Glyma.10G034600	AT3G23130.1	SUP, FON1, FLO10	C2H2 and C2HC zinc fingers superfamily protein
	Glyma.10G034700	AT5G43540.1		C2H2 and C2HC zinc fingers superfamily protein
	Glyma.10G034800	AT3G58170.1	ATBS14A, ATBET11, BET11, BS14A	BET1P/SFT1P-like protein 14A
	Glyma.10G034900	AT3G44160.1		Outer membrane OMP85 family protein
	Glyma.10G035000	AT2G42430.1	LBD16, ASL18	lateral organ boundaries-domain 16
	Glyma.10G035100	AT3G58190.1	LBD29, ASL16	lateral organ boundaries-domain 29
	Glyma.10G035200	AT2G42450.1		alpha/beta-Hydrolases superfamily protein
	Glyma.10G035300	AT4G14420.1		HR-like lesion-inducing protein-related
	Glyma.10G035400	AT1G06150.2		basic helix-loop-helix (bHLH) DNA-binding superfamily protein
	Glyma.10G035500	AT2G31280.4	CPUORF7	conserved peptide upstream open reading frame 7
	Glyma.10G035600	AT4G08290.2		nodulin MtN21 /EamA-like transporter family protein
	Glyma.10G035700	AT2G31270.1	ATCDT1A, CDT1A, CDT1	homolog of yeast CDT1 A
	Glyma.10G035800	AT2G31260.1	APG9, ATAPG9	autophagy 9 (APG9)
	Glyma.10G035900	AT2G31240.1		Tetratricopeptide repeat (TPR)-like superfamily protein
	Glyma.10G036000	AT5G43420.1		RING/U-box superfamily protein
	Glyma.10G036100	AT5G24530.1	DMR6	2-oxoglutarate (2OG) and Fe(II)-dependent oxygenase superfamily protein
	Glyma.10G036200	AT3G23230.1		Integrase-type DNA-binding superfamily protein
	Glyma.10G036300	AT3G23240.1	ERF1, ATERF1	ethylene response factor 1
	Glyma.10G036400
	Glyma.10G036500
	Glyma.10G036600	AT3G23230.1		Integrase-type DNA-binding superfamily protein
qSL_4	Glyma.10G031100	AT1G03055.1
	Glyma.10G031200	AT3G54560.1	HTA11	histone H2A 11
	Glyma.10G031300	AT3G22970.1
	Glyma.10G031400	AT2G38840.1		Guanylate-binding family protein
	Glyma.10G031500	AT5G43680.2
	Glyma.10G031600	AT4G02590.2	UNE12	basic helix-loop-helix (bHLH) DNA-binding superfamily protein
	Glyma.10G031700	AT4G20010.1	PTAC9, OSB2	plastid transcriptionally active 9
	Glyma.10G031800	AT5G43700.1	ATAUX2-11, IAA4	AUX/IAA transcriptional regulator family protein
	Glyma.10G031900	AT3G23050.1	IAA7, AXR2	indole-3-acetic acid 7
	Glyma.10G032000	AT3G54650.1	FBL17	RNI-like superfamily protein
	Glyma.10G032100	AT3G54660.1	GR, EMB2360, ATGR2	glutathione reductase
	Glyma.10G032200	AT2G30570.1	PSBW	photosystem II reaction center W
	Glyma.10G032300
	Glyma.10G032400	AT1G06780.1	GAUT6	galacturonosyltransferase 6
	Glyma.10G032500	AT2G30580.1	DRIP2	DREB2A-interacting protein 2
	Glyma.10G032600	AT1G55190.1	PRA1.F2, PRA7	PRA1 (Prenylated rab acceptor) family protein
	Glyma.10G032700	AT1G08230.2		Transmembrane amino acid transporter family protein
	Glyma.10G032800	AT3G49100.1		Signal recognition particle, SRP9/SRP14 subunit
	Glyma.10G032900	AT2G30590.1	WRKY21	WRKY DNA-binding protein 21
	Glyma.10G033000	AT2G13980.1		Polynucleotidyl transferase, ribonuclease H-like superfamily protein
	Glyma.10G033100	AT2G30620.1		winged-helix DNA-binding transcription factor family protein
	Glyma.10G033200
	Glyma.10G033300
	Glyma.10G033400
	Glyma.10G033500	AT2G30630.2		P-loop containing nucleoside triphosphate hydrolases superfamily protein
	Glyma.10G033600	AT3G06100.1	NLM6, NLM8, NIP7;1	NOD26-like intrinsic protein 7;1
	Glyma.10G033700
	Glyma.10G033800
	Glyma.10G033900	AT3G04610.1	FLK	RNA-binding KH domain-containing protein
	Glyma.10G034000	AT1G06730.1		pfkB-like carbohydrate kinase family protein
	Glyma.10G034100	AT4G19540.1	INDL	IND1(iron-sulfur protein required for NADH dehydrogenase)-like
	Glyma.10G034200	AT2G30690.1
	Glyma.10G034300	AT4G16430.1		basic helix-loop-helix (bHLH) DNA-binding superfamily protein
	Glyma.10G034400	AT1G54560.1	XIE, ATXIE	Myosin family protein with Dil domain
	Glyma.10G034500
	Glyma.10G034600	AT3G23130.1	SUP, FON1, FLO10	C2H2 and C2HC zinc fingers superfamily protein
	Glyma.10G034700	AT5G43540.1		C2H2 and C2HC zinc fingers superfamily protein
	Glyma.10G034800	AT3G58170.1	ATBS14A, ATBET11, BET11, BS14A	BET1P/SFT1P-like protein 14A
	Glyma.10G034900	AT3G44160.1		Outer membrane OMP85 family protein

## Sheet: Table S8
Table S8: Candidate genes for qHub_7.
Gene ID	Homolog ID of Arabidopsis	Symbols for ID of Arabidopsis	Annotation Description
Glyma.09G227100	AT5G12470.1	RER4	UvrABC system C protein, putative (DUF3411)
Glyma.09G227700	AT1G13245.1	RTFL17/DVL4	ROTUNDIFOLIA like 17, DEVIL4. Encodes a short-range mobile signal that activates promoter elements characteristic of socket cells in developing epidermal cells.
Glyma.09G227800	AT1G61415.1		CAP-gly domain linker
Glyma.09G228200	AT3G21640.1	TWD1	FKBP-type peptidyl-prolyl cis-trans isomerase family protein. Involved in polar auxin transport.
Glyma.09G228300	AT5G21080.1	EFOP1	Part of a nanodomain complex that tethers PI4Kα1 to the plasma membrane
Glyma.09G228700
Glyma.09G229000	AT3G60830.1	ATARP7	Actin-related protein 7. Encodes an actin-related protein required for normal embryogenesis, plant architecture and floral organ abscission.
Glyma.09G229400	AT3G24340.1	CHR40/CLSY4	Chromatin remodeling 40. Involved in gene silencing. Locus-specific regulator of 24nt-siRNA expression, works together with CLSY1-3 as the master regulators of essentially all Pol-IV-dependent 24nt-siRNAs.
